# Supplementary material for: Data Intensive Genome Level Analysis for Identifying Novel, Non-Toxic Drug Targets for Multi Drug Resistant Mycobacterium tuberculosis
Source: Sci Rep. 2017 Apr 20;7:46595. doi: 10.1038/srep46595 (PMC5397868; doi:10.1038/srep46595)
Supplement: Supplementary Table 1 [file srep46595-s2.xls]

## Sheet: suppl. Table S1
S.No.	RvID	1084 Russian MDR strains			539 non- Russian strains
		no. of mutations		no. of strains	no. of mutations		no. of strains
1	Rv0156	0		0	0		0	1-9: No variation in 1623 clinical isolates
2	Rv0865	0		0	0		0	10-25: No variation in 1084 Russian MDR strains
3	Rv1305	0		0	0		0	26-36: Maximum of 1 variation in <5% of the Russian MDR strains and No variation in other 539 strains
4	Rv1508A	0		0	0		0
5	Rv2233	0		0	0		0
6	Rv2361c	0		0	0		0
7	Rv2965c	0		0	0		0
8	Rv3048c	0		0	0		0
9	Rv3588c	0		0	0		0
10	Rv0321	0		0	1		1
11	Rv3052c	0		0	1		1
12	Rv3053c	0		0	1		1
13	Rv2244	0		0	1		1
14	Rv1017c	0		0	1		1
15	Rv2465c	0		0	1		1
16	Rv3374	0		0	1		3
17	Rv3600c	0		0	1		4
18	Rv1711	0		0	1		6
19	Rv0632c	0		0	2		2
20	Rv2193	0		0	2		2
21	Rv3607c	0		0	2		2
22	Rv3145	0		0	2		3
23	Rv1202	0		0	4		4
24	Rv1436	0		0	5		5
25	Rv1082	0		0	6		8
26	Rv0098	1		1	0		0
27	Rv0390	1		1	0		0
28	Rv0868c	1		1	0		0
29	Rv1094	1		1	0		0
30	Rv1385	1		1	0		0
31	Rv2607	1		1	0		0
32	Rv2763c	1		1	0		0
33	Rv3247c	1		1	0		0
34	Rv3112	1		2	0		0
35	Rv1849	1		14	0		0
36	Rv2922A	1		40	0		0
