# Supplementary material for: Data Intensive Genome Level Analysis for Identifying Novel, Non-Toxic Drug Targets for Multi Drug Resistant Mycobacterium tuberculosis
Source: Sci Rep. 2017 Apr 20;7:46595. doi: 10.1038/srep46595 (PMC5397868; doi:10.1038/srep46595)
Supplement: Supplementary Table 2 [file srep46595-s3.xls]

## Sheet: Suppl. Table 2
RvIDs	Non-Syn Variations Count	Nucleotide variation	Codon number	Amino acid
Rv2933	45	GAT/GAG;GAT/GGT;GTA/ATA;TAC/TTC;CAT/TAT;GTG/TTG;GAT/AAT;GTG/ATG;GCC/GTC;CGC/CAC;ATA/GTA;GCC/ACC;AGC/CGC;AGC/CGC[TGC];CAC/CCC;GAA/CAA;CCC/CGC;GTG/CTG;GCC/CCC;CTG/CCG;GCC/GAC;ACT/GCT;ACC/CCC;GTC/CTC;GAA/AAA;TTG/ATG;GCC/ACC;GTG/GGG;ACC/AAC;GAC/GAA;CCG/CTG;CGA/CAA;GTG/TTG;AGC/ACC;GCC/ACC;CAA/CGA;ACC/ATC;GGC/GTC;GCC/ACC;ACC/GCC;CGG/CAG;AAC/AGC;GAC/GAG;GAA/AAA;TAC/GAC	84;105;154;271;409;458;517;544;601;616;657;724;864;864;895;898;901;902;957;967;1046;1063;1176;1208;1241;1321;1341;1428;1434;1470;1516;1541;1650;1703;1710;1733;1773;1803;1836;1867;1881;1899;2043;2069;2147	D/E;D/G;V/I;Y/F;H/Y;V/L;D/N;V/M;A/V;R/H;I/V;A/T;S/R;S/R[C];H/P;E/Q;P/R;V/L;A/P;L/P;A/D;T/A;T/P;V/L;E/K;L/M;A/T;V/G;T/N;D/E;P/L;R/Q;V/L;S/T;A/T;Q/R;T/I;G/V;A/T;T/A;R/Q;N/S;D/E;E/K;Y/D
Rv1908c	38	GTG/GCG;GAA/GGA;GTC/GGC;TGG/AGG;CGG/TGG;GCT/ACT;ACC/CCC;GGC/AGC;GCC/GTC;TTC/TGC;TTC/CTC;GAC/GGC;TTG/TTC;TAC/TGC;GAC/GGC;GGC/GAC;GGC/GTC;GGC/AGC;TGG/CGG;AGC/ACC;AGC/AAC;AGC/GGC;AGC/AGA;GAG/AAG;ATC/GTC;TCG/GCG;GTT/ATT;CAG/CCG;CTG/CGG;CGG/CTG;CGG/CTG[CCG];GCG/GTG;CGC/CTC;TGG/TTG;CTG/CCG;AAA/GAA;GGC/GAC;TGG/TGA	1;10;68;90;104;109;112;120;122;129;129;142;142;155;259;279;285;299;300;315;315;315;316;318;335;383;423;434;437;463;463;479;496;505;514;537;644;669	V/A;E/G;V/G;W/R;R/W;A/T;T/P;G/S;A/V;F/C;F/L;D/G;L/F;Y/C;D/G;G/D;G/V;G/S;W/R;S/T;S/N;S/G;S/R;E/K;I/V;S/A;V/I;Q/P;L/R;R/L;R/L[P];A/V;R/L;W/L;L/P;K/E;G/D;W/*
Rv1625c	20	TGC/TAC;CGA/GGA;GGG/GCG;GCA/ACA;TGG/TGA;TTG/TTC;GAA/AAA;CTA/GTA;GTG/TTG;TGG/TTG;GAC/CAC;GTC/GCC;AGT/ATT;GCG/ACG;GGC/GAC;GTG/ATG;GAG/TAG;GAG/GAC;GGC/AGC;GCA/GTA	6;18;60;101;119;132;144;152;160;199;217;258;265;320;350;352;391;395;431;441	C/Y;R/G;G/A;A/T;W/*;L/F;E/K;L/V;V/L;W/L;D/H;V/A;S/I;A/T;G/D;V/M;E/*;E/D;G/S;A/V
Rv0223c	18	GCC/GGC;GCC/GGC[GAC];GCC/GGC[GTC];GCC/ACC;CGT/CAT;GAG/GAC;TTC/CTC;ACC/GCC;CCG/TCG;TCT/TTT;CCG/TCG;GCA/GAA;AAG/GAG;TTC/GTC;GGC/AGC;GGA/CGA;TTC/GTC;ATG/ATA	5;5;5;32;56;72;90;128;146;221;323;324;429;452;454;459;472;483	A/G;A/G[D];A/G[V];A/T;R/H;E/D;F/L;T/A;P/S;S/F;P/S;A/E;K/E;F/V;G/S;G/R;F/V;M/I
Rv2447c	17	CCG/CTG;GAG/GGG;ATC/ACC;ATC/GTC;CGG/GGG;CAT/TAT;AGC/GGC;AAG/AGG;GAC/GCC;CCG/TCG;AGC/GGC;GTG/GCG;GAC/GGC;GAC/GCC;GCG/GTG;GAG/CAG;ACC/ATC	21;40;43;43;49;68;98;113;135;147;150;256;324;384;420;434;444	P/L;E/G;I/T;I/V;R/G;H/Y;S/G;K/R;D/A;P/S;S/G;V/A;D/G;D/A;A/V;E/Q;T/I
Rv1837c	16	ATC/GTC;GGT/AGT;GGT/AGT[CGT];GCT/GGT;ACC/GCC;CAG/CAT;GAC/GGC;GAC/GAG;GTC/GGC;GTC/CTC;GGC/TGC;GAG/GAC;GAG/GTG;CGC/CAC;ACT/GCT;GAG/AAG	73;104;104;107;191;217;298;299;341;381;391;406;473;479;546;727	I/V;G/S;G/S[R];A/G;T/A;Q/H;D/G;D/E;V/G;V/L;G/C;E/D;E/V;R/H;T/A;E/K
Rv1900c	16	CAT/GAT;GGC/AGC;GCC/CCC;GCG/CCG;CCG/ACG;GTC/ATC;ATT/ATG;GTC/ATC;GCC/ACC;GCG/ACG;GCG/ACG;TCC/CCC;CGG/TGG;CAC/CAA;GGC/AGC;TGG/TGT	69;73;79;80;86;100;205;211;311;371;382;419;430;432;443;449	H/D;G/S;A/P;A/P;P/T;V/I;I/M;V/I;A/T;A/T;A/T;S/P;R/W;H/Q;G/S;W/C
Rv1264	15	ACC/GCC;ACC/CCC;GTG/CTG;ATC/GTC;ATG/ACG;CGT/TGT;AAG/GAG;GAC/AAC;GTC/ATC;CGC/GGC;CCG/CTG;GAA/GAT;ATC/ACC;CGG/TGG;GGC/GTC	41;56;86;174;181;204;208;265;267;329;330;348;365;375;394	T/A;T/P;V/L;I/V;M/T;R/C;K/E;D/N;V/I;R/G;P/L;E/D;I/T;R/W;G/V
Rv1568	15	TTG/GTG;CAT/CGT;CGC/CTC;GAC/GGC;GTC/ATC;ACG/AAG;GGT/GCT;CCG/CAG;GAC/AAC;GCC/ACC;ATC/GTC;ACC/GCC;CTG/GTG;GCC/GTC;GCA/GTA	8;20;50;51;108;117;225;234;242;257;278;304;335;408;430	L/V;H/R;R/L;D/G;V/I;T/K;G/A;P/Q;D/N;A/T;I/V;T/A;L/V;A/V;A/V
Rv2438c	15	CAC/TAC;GCC/ACC;GAC/CAC;CTG/ATG;CCC/CTC;CGG/CTG;GGG/GCG;TTG/GTG;CGC/TGC;CTG/CGG;GTC/ATC;TTC/CTC;GTG/ATG;AAG/CAG;CCC/TCC	9;37;86;87;120;133;141;160;218;225;271;326;530;560;640	H/Y;A/T;D/H;L/M;P/L;R/L;G/A;L/V;R/C;L/R;V/I;F/L;V/M;K/Q;P/S
Rv3529c	15	CAC/GAC;CAG/TAG;CTG/CGG;CTG/GTG;GAC/GCC;CCG/GCG;CCG/ACG;TGG/TGA;GAG/AAG;CTG/ATG;CGG/GGG;ATC/GTC;GAC/GCC;ACG/AGG;GGG/AGG	17;76;107;111;114;115;133;138;188;250;256;261;291;327;383	H/D;Q/*;L/R;L/V;D/A;P/A;P/T;W/*;E/K;L/M;R/G;I/V;D/A;T/R;G/R
Rv3710	15	AGC/ATC;CGC/TGC;GAG/GGG;GCC/TCC;GAT/AAT;CGC/CAC;ATG/ATC;AAG/GAG;GTG/GGG;GCC/ACC;GAG/GCG;GTG/GCG;GAG/CAG;ACG/ATG;GCG/TCG	91;178;187;204;306;350;390;391;408;438;486;502;526;617;630	S/I;R/C;E/G;A/S;D/N;R/H;M/I;K/E;V/G;A/T;E/A;V/A;E/Q;T/M;A/S
Rv3283	14	ATC/GTC;CTC/GTC;GGC/GAC;GGC/GCC;TGG/TAG;AAT/ACT;TGG/CGG;GAC/GAA;GAG/AAG;CGC/GGC;TTC/CTC;GGC/AGC;GAG/AAG;GAG/AAG[CAG]	37;46;50;50;60;101;102;118;181;223;256;272;276;276	I/V;L/V;G/D;G/A;W/*;N/T;W/R;D/E;E/K;R/G;F/L;G/S;E/K;E/K[Q]
Rv3423c	14	GAG/GAT;TCG/TTG;CTG/CGG;GCC/GAC;TTT/GTT;GAA/GGA;GCG/TCG;GAC/GGC;GCG/GGG;CCG/TCG;TCG/TTG;CGG/CTG;ATG/ACG;CCC/GCC	7;22;113;200;215;224;256;268;308;311;321;340;343;352	E/D;S/L;L/R;A/D;F/V;E/G;A/S;D/G;A/G;P/S;S/L;R/L;M/T;P/A
Rv0533c	13	CAC/TAC;ACC/CCC;ACC/CCC;ACT/ATT;GCC/TCC;GGC/GAC;ATG/TTG;CAA/CAC;GGT/AGT;GTG/CTG;ACC/CCC;CTG/ATG;CCG/CTG	35;45;51;66;68;130;144;183;238;247;290;315;333	H/Y;T/P;T/P;T/I;A/S;G/D;M/L;Q/H;G/S;V/L;T/P;L/M;P/L
Rv1612	13	GAA/GAC;GCC/ACC;CGC/TGC;GAC/AAC;ACG/GCG;CGT/TGT;CGT/CAT;GAC/GGC;ACC/GCC;CTG/CGG;ACC/CCC;GAC/GAA;ATT/ATG	39;44;49;53;133;227;227;274;286;301;308;343;363	E/D;A/T;R/C;D/N;T/A;R/C;R/H;D/G;T/A;L/R;T/P;D/E;I/M
Rv1652	13	GTG/GGG;GTG/GCG;GCC/GTC;CTG/CGG;CCG/CTG;ACC/CCC;CTT/TTT;GAG/TAG;GAG/GTG;GCG/GTG;ATC/ATG;CAG/CCG;GGG/GAG	6;12;36;65;134;150;175;177;177;191;250;264;349	V/G;V/A;A/V;L/R;P/L;T/P;L/F;E/*;E/V;A/V;I/M;Q/P;G/E
Rv2192c	13	ATC/GTC;ACC/ATC;GAC/AAC;CAC/CAA;GAC/GCC;CCG/ACG;TTC/ATC[GTC];TTC/ATC;GTG/GGG;AGC/GGC;GCC/GTC;TTG/GTG;TTC/TTG	62;75;100;137;163;180;182;182;233;259;320;359;367	I/V;T/I;D/N;H/Q;D/A;P/T;F/I[V];F/I;V/G;S/G;A/V;L/V;F/L
Rv2701c	13	CGG/TGG;GAC/GCC;TTG/GTG;CCC/CTC;ATC/AGC;ATT/ATG;GTC/GGC;GAT/GGT;GCT/GGT;GTG/GGG;GCG/GTG;GGC/AGC;CTA/CGA	30;43;67;76;116;124;136;157;196;231;257;284;285	R/W;D/A;L/V;P/L;I/S;I/M;V/G;D/G;A/G;V/G;A/V;G/S;L/R
Rv3227	13	CCA/CTA;GCT/ACT;GTG/GGG;GGA/GAA;GCG/CCG;ACG/ATG;ATC/GTC;CAT/CAG;GAC/GAG;ACC/CCC;CGG/CCG;ATG/ACG;CCG/CTG	7;88;98;123;197;203;214;286;303;358;379;386;434	P/L;A/T;V/G;G/E;A/P;T/M;I/V;H/Q;D/E;T/P;R/P;M/T;P/L
Rv1336	12	TGG/TGA;GTG/GCG;CTC/TTC;GAG/TAG;CCG/GCG;ACC/ATC;TAC/TAG;GTA/GGA;ATG/ACG;AAG/ACG;GAG/GGG;GGG/GAG	26;35;41;60;70;78;116;216;222;299;314;319	W/*;V/A;L/F;E/*;P/A;T/I;Y/*;V/G;M/T;K/T;E/G;G/E
Rv1689	12	GCC/TCC;ATC/ACC;ACC/GCC;CGC/CAC;AGC/AAC;GAC/GAG;CTC/TTC;GGA/AGA[TGA];GAT/GCT;GAT/GGT;GAG/GCG;CGT/CAT	37;78;154;209;240;278;350;357;391;391;393;411	A/S;I/T;T/A;R/H;S/N;D/E;L/F;G/R[*];D/A;D/G;E/A;R/H
Rv2225	12	CGG/CAG;GAC/AAC;TAC/TTC;GAC/GCC;ACC/ATC;ATG/ATT;GGC/AGC;GAC/GCC;GGA/GAA;ACC/ATC;GGC/GCC;GTA/GGA	18;43;69;101;112;153;167;176;192;207;211;273	R/Q;D/N;Y/F;D/A;T/I;M/I;G/S;D/A;G/E;T/I;G/A;V/G
Rv0407	11	ATG/GTG;TCC/TGC;CGT/AGT;ACC/CCC;GGT/GTT;TCG/TTG;GAG/GGG;CGG/TGG;AAG/ATG;AAG/GAG;TTT/TTC[TTA]	32;56;64;78;159;161;201;247;270;296;320	M/V;S/C;R/S;T/P;G/V;S/L;E/G;R/W;K/M;K/E;F/L
Rv0819	11	ACA/GCA;ATG/ACG;AAG/ACG;TGG/TAG;CCC/CTC;CCC/ACC;CCG/GCG;GCG/GTG;CCA/TCA;GCG/ACG;GTG/ATG	26;77;102;110;144;149;178;185;210;274;288	T/A;M/T;K/T;W/*;P/L;P/T;P/A;A/V;P/S;A/T;V/M
Rv0855	11	GGT/GAT;GCC/GTC;GCC/GTC[GGC];GCC/GTC[GAC];CTG/CGG;ACC/GCC;GCG/GTG;CCG/TCG;TTC/GTC;GTT/GGT;CAT/TAT	16;24;24;24;44;114;141;244;246;292;314	G/D;A/V;A/V[G];A/V[D];L/R;T/A;A/V;P/S;F/V;V/G;H/Y
Rv0946c	11	AGA/GGA;GTG/ATG;GAT/AAT;GAC/TAC;CGT/CTT;TAC/TCC;AAC/AGC;GAG/GCG;ATG/GTG;GTG/ATG;CGC/CAC	20;165;198;200;226;350;385;419;424;457;546	R/G;V/M;D/N;D/Y;R/L;Y/S;N/S;E/A;M/V;V/M;R/H
Rv0956	11	GCG/ACG;GAT/GCT;TAC/TCC;GCC/CCC;CCC/CAC;CGC/TGC;ACC/CCC;GCC/ACC;GCT/GTT;CAT/CAC[CAA];ATA/ACA	13;31;37;69;72;74;82;83;132;197;214	A/T;D/A;Y/S;A/P;P/H;R/C;T/P;A/T;A/V;H/Q;I/T
Rv1086	11	CCG/TCG;CAG/CCG;TCG/TTG;GAC/GGC;GCC/GGC;TCG/TTG;CGC/GGC;GCG/GAG;AGC/CGC;AGC/CGC[TGC];TGA/GGA	5;22;27;53;148;149;161;182;259;259;263	P/S;Q/P;S/L;D/G;A/G;S/L;R/G;A/E;S/R;S/R[C];*/G
Rv1207	11	TCA/TTA;GCC/GTC;CGT/CAT;TTA/TCA;CAT/CGT;CGC/CAC;CGG/GGG;GCC/GTC;GTG/GGG;GCC/ACC;GCA/GTA	8;9;11;17;20;50;73;157;209;281;318	S/L;A/V;R/H;L/S;H/R;R/H;R/G;A/V;V/G;A/T;A/V
Rv2911	11	CGA/CAA;AGC/CGC;ACC/GCC;ACC/AGC;GCG/GGG;CAG/CCG;CTG/CAG;GGC/AGC;ATG/ATA;GTC/GCC;GCC/ACC	2;69;112;112;202;216;220;248;256;261;286	R/Q;S/R;T/A;T/S;A/G;Q/P;L/Q;G/S;M/I;V/A;A/T
Rv2995c	11	GCG/GTG;CCC/GCC;GAG/AAG;ACG/ATG;TTC/CTC;GCC/GTC;ACC/ATC;TTG/TTT;ACC/CCC;GAA/AAA;GAA/GAC	25;127;164;179;184;185;219;251;259;321;331	A/V;P/A;E/K;T/M;F/L;A/V;T/I;L/F;T/P;E/K;E/D
Rv3303c	11	GAC/GTC;GAC/GGC;GGC/AGC;TTG/TCG;TTG/TCG[TGG];TAC/TGC;GTG/ATG;TCG/ACG;TGC/TGA;GCC/GAC;GCC/ACC	47;78;268;308;308;313;413;456;473;483;483	D/V;D/G;G/S;L/S;L/S[W];Y/C;V/M;S/T;C/*;A/D;A/T
Rv0363c	10	CCC/CTC;TTC/ATC;AAA/ATA;ATC/GTC;GAG/GAA[GAC];GAG/AAG;AGC/AAC;GCG/GTG;AAG/AAA[AAC];CGC/TGC	6;52;66;137;160;175;183;193;238;267	P/L;F/I;K/I;I/V;E/D;E/K;S/N;A/V;K/N;R/C
Rv0644c	10	GAG/AAG;GAC/AAC;GTC/ATC;GAC/GAA;CGC/CTC;GAA/GAC;GAA/GAC[GAT];GAG/AAG;GAG/AAG;GAA/GCA	47;87;88;109;114;214;214;241;249;256	E/K;D/N;V/I;D/E;R/L;E/D;E/D[D];E/K;E/K;E/A
Rv1018c	10	ACC/ATC;CAT/GAT;GAA/CAA;ATC/ACC;GAC/AAC;CGG/CAG;GTG/GGG;TCG/TTG;GGC/AGC;ACC/ATC	24;91;179;216;231;254;255;320;350;368	T/I;H/D;E/Q;I/T;D/N;R/Q;V/G;S/L;G/S;T/I
Rv2391	10	CGC/CAC;GTG/CTG;CGC/CAC;GAG/GAC;GCC/ACC;GAG/GCG;GGG/AGG;CTG/CGG;CGC/TGC;GTG/ATG	28;46;70;198;234;318;348;372;520;536	R/H;V/L;R/H;E/D;A/T;E/A;G/R;L/R;R/C;V/M
Rv2498c	10	ACG/ATG;GAC/AAC;GGT/GCT;CGG/CCG;CAT/TAT;GAT/TAT;CAG/TAG;AGC/CGC;GAG/GGG;AGC/AGG	87;138;145;149;182;184;192;240;241;241	T/M;D/N;G/A;R/P;H/Y;D/Y;Q/*;S/R;E/G;S/R
Rv2540c	10	CCC/TCC;GAC/GCC;AAC/GAC;GTG/GGG;GAC/TAC;GGC/GAC;CGC/AGC;AGC/AAC;GTC/ATC;GCA/TCA	83;95;105;132;215;240;380;388;389;394	P/S;D/A;N/D;V/G;D/Y;G/D;R/S;S/N;V/I;A/S
Rv2793c	10	GTG/GGG;TTG/ATG;TCC/CCC;GTG/GGG;GAG/GCG;GAG/GAT;CGG/CAG;GTC/GGC;TCG/CCG;ATG/GTG	48;76;81;117;154;155;253;258;286;295	V/G;L/M;S/P;V/G;E/A;E/D;R/Q;V/G;S/P;M/V
Rv3608c	10	CGG/CAG;AGC/GGC;GCG/GGG;GTA/GGA;GTC/ATC;GAA/GAC;GAC/AAC;ACG/ATG;CAC/CGC;GTG/GCG	59;84;134;135;169;199;234;237;247;257	R/Q;S/G;A/G;V/G;V/I;E/D;D/N;T/M;H/R;V/A
Rv3913	10	GCC/GTC;GAC/AAC;GAC/GGC;GCG/GTG;GTA/GCA;GTG/ATG;GTA/GGA;ACC/CCC;GAG/GCG;AGT/CGT	36;57;57;81;96;217;228;238;251;326	A/V;D/N;D/G;A/V;V/A;V/M;V/G;T/P;E/A;S/R
Rv0858c	9	CGG/TGG;GTG/GGG;ACC/GCC;AGC/AAC;GTG/ATG;GCC/ACC;TCG/TTG;GAC/GCC;CCC/TCC	7;112;172;262;264;274;349;353;354	R/W;V/G;T/A;S/N;V/M;A/T;S/L;D/A;P/S
Rv1484	9	ATC/ACC;CAG/CGG;CTC/GTC;GTG/GCG;TCG/GCG;AAG/GAG;ATC/ACC;CAG/CGG;CCG/GCG	21;35;61;78;94;118;194;216;251	I/T;Q/R;L/V;V/A;S/A;K/E;I/T;Q/R;P/A
Rv1654	9	GCG/GTG;ATC/GTC;GTG/GGG;GCC/GTC;GAC/AAC;GAC/GCC;GCG/ACG;TCG/TTG;GTG/GGG	13;151;177;203;233;233;238;246;263	A/V;I/V;V/G;A/V;D/N;D/A;A/T;S/L;V/G
Rv1885c	9	CTC/TTC;CCC/TCC;GAT/GAA;CCC/TCC;CGC/CCC;GAC/AAC;ATG/ACG;TCG/TTG;TAT/TGT	10;66;84;91;96;99;144;191;192	L/F;P/S;D/E;P/S;R/P;D/N;M/T;S/L;Y/C
Rv3279c	9	CTT/TTT;GGC/AGC;GTC/CTC;GCG/GGG;GAG/CAG;TTG/TCG;GAC/AAC;GTC/ATC;ACG/GCG	30;71;91;97;145;191;211;225;254	L/F;G/S;V/L;A/G;E/Q;L/S;D/N;V/I;T/A
Rv0046c	8	TCG/TTG;ATC/GTC;GTG/GCG;TCC/GCC;GAC/GCC;AGG/GGG;GAG/AAG;ATC/TTC	6;91;101;178;179;190;246;356	S/L;I/V;V/A;S/A;D/A;R/G;E/K;I/F
Rv0548c	8	CGC/CAC;GAC/GAA;CGC/CAC;CTC/GTC;GGC/AGC;CTG/GTG;ACC/CCC;TGG/TGT	41;45;58;73;97;153;172;247	R/H;D/E;R/H;L/V;G/S;L/V;T/P;W/C
Rv1155	8	AAC/GAC;GAC/GAG;GCG/GGG;TCG/CCG;TCG/CCG[ACG];TAC/TAG;CCG/CGG;GGT/GAT	17;75;86;115;115;120;135;145	N/D;D/E;A/G;S/P;S/P[T];Y/*;P/R;G/D
Rv1170	8	GGC/AGC;GGG/AGG;CGG/CTG;CGC/GGC;CCC/TCC;GCC/GGC;GAT/GGT;CAT/TAT	66;80;115;126;138;156;169;272	G/S;G/R;R/L;R/G;P/S;A/G;D/G;H/Y
Rv1293	8	CAC/TAC;GTC/ATC;AGC/ACC;GTC/GCC;CAC/CCC;GAC/GAG;ACG/GCG;GAT/GGT	6;21;105;120;204;222;294;323	H/Y;V/I;S/T;V/A;H/P;D/E;T/A;D/G
Rv1438	8	GAG/GGG;AGC/AGT[AGA];ATC/ACC;GCG/GGG;TCG/GCG;GAG/GGG;ACG/ATG;TAG/TGG	134;166;169;241;242;246;250;262	E/G;S/R;I/T;A/G;S/A;E/G;T/M;*/W
Rv1445c	8	GGC/AGC;GCA/ACA;GAA/GCA;TCG/TTG;CAC/CCC;AGT/ACT;GCG/ACG;AAA/AAC	24;57;61;99;103;108;119;179	G/S;A/T;E/A;S/L;H/P;S/T;A/T;K/N
Rv1570	8	GAC/GAA;GTC/TTC;GCG/GTG;GTG/CTG;ATG/GTG;ATG/ACG;ATG/ACG[AGG];GTC/TTC	48;129;134;138;191;191;191;225	D/E;V/F;A/V;V/L;M/V;M/T;M/T[R];V/F
Rv2245	8	AAG/CAG;CAC/CCC;GTT/ATT;CAC/TAC;GGT/AGT;GGC/AGC;ATC/AGC;CCG/CAG	34;63;142;253;269;312;367;389	K/Q;H/P;V/I;H/Y;G/S;G/S;I/S;P/Q
Rv2941	8	TTC/TGC;GCT/TCT;GTT/TTT;TTC/GTC;CAG/CGG;TCA/TTA;ACT/ATT;ACA/GCA	157;179;190;219;304;328;354;436	F/C;A/S;V/F;F/V;Q/R;S/L;T/I;T/A
Rv3248c	8	CGT/GGT;CAC/CGC;CTC/TTC;CCG/TCG;CAG/AAG;ATG/ATA;GGG/CGG;GAG/GGG	16;111;130;149;169;169;372;404	R/G;H/R;L/F;P/S;Q/K;M/I;G/R;E/G
Rv0642c	7	ACC/GCC;GTC/ATC;TTC/TTA;AAC/AGC;CCC/GCC;CGT/CTT;CCG/GCG	87;92;96;165;168;199;232	T/A;V/I;F/L;N/S;P/A;R/L;P/A
Rv1093	7	GTA/GCA;AAC/GAC;GAA/AAA;GCC/GTC;TCC/TGC;ACG/ATG;GAG/GGG	36;73;278;303;326;366;419	V/A;N/D;E/K;A/V;S/C;T/M;E/G
Rv1201c	7	GTG/ATG;GAC/AAC;GCC/ACC;CGT/CAT;GGC/AGC;GTG/ATG;AGC/AGG	1;18;52;69;105;115;285	V/M;D/N;A/T;R/H;G/S;V/M;S/R
Rv1656	7	CTG/CGG;CAA/CCA;GCG/GAG;TTG/TTC;CAG/CGG;AGC/AAC;CTG/CCG	36;37;62;91;137;283;304	L/R;Q/P;A/E;L/F;Q/R;S/N;L/P
Rv2220	7	CTT/CGT;AGT/AAT;GGC/CGC;GAC/GAA;GCG/GGG;GCG/ACG;GAC/GAA	72;173;257;389;399;414;428	L/R;S/N;G/R;D/E;A/G;A/T;D/E
Rv2243	7	CTC/TTC;GTC/ATC;ACC/GCC;GCC/GGC;GCG/ACG;GCG/ACG;AGC/AAC	80;110;115;125;199;207;275	L/F;V/I;T/A;A/G;A/T;A/T;S/N
Rv2996c	7	GTT/ATT;GAC/GGC;CAG/CAC;AAG/AAT;AAC/AGC;GAC/CAC;GCG/GTG	5;82;117;216;385;508;516	V/I;D/G;Q/H;K/N;N/S;D/H;A/V
Rv3106	7	CTG/GTG;GTA/ATA;GAC/GCC;CGC/CTC;AAT/GAT;GTG/GGG;CCC/GCC	23;141;217;282;385;425;440	L/V;V/I;D/A;R/L;N/D;V/G;P/A
Rv3214	7	CAC/TAC;CGA/CAA;CTG/GTG;CGT/TGT;CGT/TGT[AGT];CGT/CAT;CGT/CAT[CTT]	6;37;107;168;168;168;168	H/Y;R/Q;L/V;R/C;R/C[S];R/H;R/H[L]
Rv3602c	7	CGG/TGG;CCT/TCT;CAG/GAG;GCG/GTG;GCG/GTG;GAG/GTG;AAC/GAC	32;38;170;209;212;251;263	R/W;P/S;Q/E;A/V;A/V;E/V;N/D
Rv0470c	6	TTG/TTC;GCG/GGG;TCA/GCA;CAC/TAC;GAC/GCC;GAC/GGC	28;77;227;231;237;237	L/F;A/G;S/A;H/Y;D/A;D/G
Rv0503c	6	GAC/AAC;GGG/AGG;GAC/AAC;GCC/ACC;GTC/CTC;AAG/AAT	111;155;176;233;237;237	D/N;G/R;D/N;A/T;V/L;K/N
Rv0805	6	GCG/GTG;TTG/TCG;ACG/CCG;GAC/AAC;GCC/TCC;ACC/GCC	57;64;182;187;205;234	A/V;L/S;T/P;D/N;A/S;T/A
Rv0884c	6	CCC/TCC;TTC/TGC;GCC/ACC;GAC/GCC;TCG/GCG;GGC/GAC	7;112;115;266;290;345	P/S;F/C;A/T;D/A;S/A;G/D
Rv1295	6	CAC/TAC;GCC/ACC;CAG/CAT;GAC/CAC;GGC/AGC;TCC/GCC	9;105;213;218;237;276	H/Y;A/T;Q/H;D/H;G/S;S/A
Rv1314c	6	GCC/ACC;GCC/GTC;ACC/AAC;ACC/GCC;CGA/CAA;TCG/GCG	48;73;134;134;141;166	A/T;A/V;T/N;T/A;R/Q;S/A
Rv1483	6	ACA/CCA;ACA/AAA;AAC/AGC;TCC/CCC;GAC/GAG;CCC/CGC	4;4;24;49;61;214	T/P;T/K;N/S;S/P;D/E;P/R
Rv2178c	6	ATA/ACA;CAG/CGG;AAG/AGG;GAC/GAA;GCA/ACA;CAG/CCG	7;44;76;266;276;360	I/T;Q/R;K/R;D/E;A/T;Q/P
Rv2780	6	GAT/GAG;CAA/CAC;CTG/CGG;GTC/CTC;AAA/CAA;GAA/GAC	49;56;129;136;203;276	D/E;Q/H;L/R;V/L;K/Q;E/D
Rv2870c	6	TCG/TGG;GCC/TCC;TCC/GCC;GGC/CGC;GTC/GCC;GCT/TCT	4;87;155;183;305;357	S/W;A/S;S/A;G/R;V/A;A/S
Rv2945c	6	GAT/GTT;GGA/TGA;GGT/AGT;CCC/CTC;AGC/GGC;AAC/AGC	3;4;161;178;180;227	D/V;G/*;G/S;P/L;S/G;N/S
Rv3280	6	CGC/TGC;GTC/GCC;GAA/AAA;GAG/AAG[CAG];GAG/AAG;CAC/CGC	108;161;255;291;291;358	R/C;V/A;E/K;E/K[Q];E/K;H/R
Rv0462	5	CCC/GCC;CAC/TAC;ACC/AGC;GCA/TCA;GCC/GTC	34;110;299;334;383	P/A;H/Y;T/S;A/S;A/V
Rv1092c	5	CGG/TGG;ACC/GCC;CAC/CCC;GTA/TTA;GCG/ACG	3;106;120;236;246	R/W;T/A;H/P;V/L;A/T
Rv1131	5	AGG/ACG;ATC/GTC;GAG/GCG;CAC/AAC;GTG/ATG	9;42;255;286;301	R/T;I/V;E/A;H/N;V/M
Rv1347c	5	GAG/GCG;CAC/CAG;ATC/GTC;AAG/AAT;GAC/GCC	58;82;95;114;192	E/A;H/Q;I/V;K/N;D/A
Rv1379	5	GCG/GTG;ATG/CTG;GTG/GCG;GAC/CAC;CGG/TGG	4;17;115;162;179	A/V;M/L;V/A;D/H;R/W
Rv2386c	5	CTG/GTG;AGC/AAC;ATG/GTG;CGG/GGG;ACT/GCT	56;68;391;413;414	L/V;S/N;M/V;R/G;T/A
Rv2726c	5	GTG/GGG;ACC/ATC;GAC/GAG;TGG/GGG;GTC/ATC	45;50;62;212;261	V/G;T/I;D/E;W/G;V/I
Rv2753c	5	ACC/ATC;CTG/GTG;GGG/AGG;AAG/AGG;GAT/GGT	17;70;78;100;233	T/I;L/V;G/R;K/R;D/G
Rv2773c	5	GAC/GAG;GAT/GGT;AGT/AAT;CTG/CGG;ACT/ATT	68;163;166;169;204	D/E;D/G;S/N;L/R;T/I
Rv3290c	5	CAT/CGT;GCC/GGC;CCG/CAG;GTC/CTC;CGC/TGC	82;88;182;323;385	H/R;A/G;P/Q;V/L;R/C
Rv3356c	5	CAG/CCG;GCG/ACG;CGC/TGC;GTG/GGG;GCC/CCC	21;109;195;213;252	Q/P;A/T;R/C;V/G;A/P
Rv3465	5	GCC/ACC;TTC/TTG;GAA/GAC;ACA/GCA;GAT/AAT	11;82;115;149;161	A/T;F/L;E/D;T/A;D/N
Rv3846	5	ACA/GCA;TAC/CAC;GCC/ACC;TCG/TTG;TGA/TGC	132;143;178;199;208	T/A;Y/H;A/T;S/L;*/C
Rv0137c	4	AAC/GAC;GAC/GGC;CGG/CTG;GAC/AAC	38;59;105;109	N/D;D/G;R/L;D/N
Rv0432	4	ACC/CCC;ACG/AGG;ACG/ATG;ATG/AGG	75;77;82;181	T/P;T/R;T/M;M/R
Rv0489	4	CGC/CTC;CGG/CTG;AGT/GGT;GGC/GAC	63;129;131;239	R/L;R/L;S/G;G/D
Rv0905	4	CAA/CGA;GGA/GAA;TCC/TTC;GGT/GCT	52;64;85;127	Q/R;G/E;S/F;G/A
Rv1596	4	GTG/ATG;AAC/GAC;GCG/GAG;GAA/CAA	52;64;257;261	V/M;N/D;A/E;E/Q
Rv2121c	4	TAC/TAA;ACT/CCT;CAG/CGG;TCG/CCG	26;104;210;222	Y/*;T/P;Q/R;S/P
Rv2202c	4	CAC/TAC;GAC/GCC;CCG/CTG;GGC/GCC	31;79;139;145	H/Y;D/A;P/L;G/A
Rv2334	4	GGT/GCT;AAG/AAC;GGT/GAT;ATC/ACC	73;169;212;220	G/A;K/N;G/D;I/T
Rv2537c	4	GCC/TCC;ACG/GCG;GAG/GCG;ACG/AGG	66;81;143;147	A/S;T/A;E/A;T/R
Rv2539c	4	AGC/ACC;GTG/CTG;CCC/TCC;GTC/ATC	44;65;86;143	S/T;V/L;P/S;V/I
Rv2697c	4	GTC/ATC;GCC/TCC;GTC/CTC;GAC/GGC	35;52;122;131	V/I;A/S;V/L;D/G
Rv3307	4	GTC/GGC;GCC/GTC;GAA/AAA;GCC/TCC	18;107;166;168	V/G;A/V;E/K;A/S
Rv0467	3	GCG/GTG;GTC/ATC;AAC/ACC	148;241;319	A/V;V/I;N/T
Rv1070c	3	ATG/ACG;GCC/CCC;AGG/ATG	114;182;190	M/T;A/P;R/M
Rv1284	3	CAC/AAC;GGC/GAC;AAA/GAA	29;110;157	H/N;G/D;K/E
Rv1389	3	GAG/GAC;ATC/GTC;CAG/CGG	43;118;146	E/D;I/V;Q/R
Rv1695	3	AAA/GAA;ATC/AGC;GTC/GCC	33;110;152	K/E;I/S;V/A
Rv1700	3	GAC/GCC;GTC/GGC;TAT/CAT	25;81;150	D/A;V/G;Y/H
Rv1848	3	GAA/GAC;GCC/ACC;ATG/ACG	7;17;76	E/D;A/T;M/T
Rv2074	3	GCG/GTG;AGC/ACC;CTG/CGG	88;92;102	A/V;S/T;L/R
Rv2122c	3	ACC/CCC;GCG/GAG;CTC/CAC	23;32;46	T/P;A/E;L/H
Rv2754c	3	GCC/GTC;GCG/GTG;CCC/CAC	152;160;176	A/V;A/V;P/H
Rv0733	2	AAG/AAT;CGC/CAC	94;102	K/N;R/H
Rv0948c	2	AAG/CAG;AAG/ACG	55;59	K/Q;K/T
Rv1416	2	CCG/CTG;TCG/CCG	51;160	P/L;S/P
Rv1826	2	GAG/GCG;ACA/AAA	80;121	E/A;T/K
Rv2246	2	ACG/TCG;GCC/GTC	93;118	T/S;A/V
Rv2445c	2	GTA/CTA;GTG/ATG	72;95	V/L;V/M
Rv2523c	2	CGC/CAC;GTC/ATC	81;95	R/H;V/I
Rv3607c	2	GTG/GGG;CGG/TGG[GGG]	113;119	V/G;R/W[G]
Rv3628	2	GAC/AAC;GAG/AAG	54;147	D/N;E/K
Rv3809c	2	GAG/GAC;ACC/ATC	121;278	E/D;T/I
Rv3914	2	GAG/AAG;GGT/GAT	70;100	E/K;G/D
Rv0098	1	TGT/GGT	142	C/G
Rv0321	1	ACT/AAT	89	T/N
Rv0390	1	CCC/CTC	82	P/L
Rv1094	1	CAG/CCG	237	Q/P
Rv2244	1	AAG/AGG	94	K/R
Rv2465c	1	GCG/GTG	96	A/V
Rv2607	1	AGT/GGT	58	S/G
Rv2763c	1	GCG/ACG	29	A/T
Rv3247c	1	TAC/TTC	179	Y/F
Rv0865	0	NA	NA	NA
Rv2361c	0	NA	NA	NA
Rv2965c	0	NA	NA	NA
Rv3048c	0	NA	NA	NA
Rv3588c	0	NA	NA	NA
